# Supplementary material for: Dendritic Cell Therapy in Immuno-Oncology: A Potentially Key Component of Anti-Cancer Immunotherapies
Source: Cancers (Basel). 2025 Dec 30;18(1):123. doi: 10.3390/cancers18010123 (PMC12785138; doi:10.3390/cancers18010123)
Supplement: Supplementary file 1 [file cancers-18-00123-s001.zip]

Archive with 1 entries (1 files):
- cancers-4001084-supplementary.pdf
